# Supplementary material for: ﻿Description of Chilearinus Sharkey gen. nov. and status of Nearctic Earinus Wesmael, 1837 (Braconidae, Agathidinae) with the description of new species
Source: Zookeys. 2022 May 3;1099:57–86. doi: 10.3897/zookeys.1099.81473 (PMC9848775; doi:10.3897/zookeys.1099.81473)
Supplement: XML Treatment for Chilearinus [file zookeys.1099.81473-treatment1.xml]

<!DOCTYPE tp:taxon-treatment
  PUBLIC "-//TaxonX//DTD Taxonomic Treatment Publishing DTD v0 20100105//EN" "tax-treatment-NSO.dtd">
<tp:taxon-treatment xmlns:tp="http://www.plazi.org/taxpub"><tp:treatment-meta><kwd-group><label>Taxon classification</label><kwd>
              <named-content content-type="kingdom">Animalia</named-content>
            </kwd><kwd>
              <named-content content-type="order">Hymenoptera</named-content>
            </kwd><kwd>
              <named-content content-type="family">Braconidae</named-content>
            </kwd></kwd-group><mixed-citation publication-type="journal"><person-group><name><surname>Sharkey</surname><given-names>Michael J.</given-names></name><name><surname>Baker</surname><given-names>Austin</given-names></name><name><surname>Manjunath</surname><given-names>Ramya</given-names></name><name><surname>Hebert</surname><given-names>Paul D. N.</given-names></name></person-group><article-title>﻿Description of <italic><tp:taxon-name><tp:taxon-name-part taxon-name-part-type="genus" reg="Chilearinus">Chilearinus</tp:taxon-name-part></tp:taxon-name></italic> Sharkey gen. nov. and status of Nearctic <italic><tp:taxon-name><tp:taxon-name-part taxon-name-part-type="genus" reg="Earinus">Earinus</tp:taxon-name-part></tp:taxon-name></italic> Wesmael, 1837 (<tp:taxon-name><tp:taxon-name-part taxon-name-part-type="family">Braconidae</tp:taxon-name-part></tp:taxon-name>, <tp:taxon-name><tp:taxon-name-part taxon-name-part-type="subfamily">Agathidinae</tp:taxon-name-part></tp:taxon-name>) with the description of new species</article-title><source>Zookeys</source><day>03</day><month>05</month><year>2022</year><volume>1099</volume><fpage>57</fpage><lpage>86</lpage><pub-id pub-id-type="doi">10.3897/zookeys.1099.81473</pub-id></mixed-citation></tp:treatment-meta><tp:nomenclature><label>﻿</label><tp:taxon-name>
            <object-id xmlns:xlink="http://www.w3.org/1999/xlink" content-type="arpha" xlink:type="simple">3E25AD77-2F67-5C51-B86E-AEDE5CA7DB52</object-id>
            <tp:taxon-name-part taxon-name-part-type="genus" reg="Chilearinus">Chilearinus</tp:taxon-name-part>
            <object-id xmlns:xlink="http://www.w3.org/1999/xlink" content-type="zoobank" xlink:type="simple">http://zoobank.org/82CEAEE1-8CDB-48DD-B79F-1B59F8CF74A1</object-id>
          </tp:taxon-name><tp:taxon-authority>Sharkey</tp:taxon-authority><tp:taxon-status xmlns:xlink="http://www.w3.org/1999/xlink" xlink:type="simple">gen. nov.</tp:taxon-status></tp:nomenclature><tp:treatment-sec sec-type="type species" id="SECID0EOFAE"><title>Type species.</title><p><italic><tp:taxon-name><tp:taxon-name-part taxon-name-part-type="genus" reg="Chilearinus">Chilearinus</tp:taxon-name-part><tp:taxon-name-part taxon-name-part-type="species" reg="janbert">janbert</tp:taxon-name-part></tp:taxon-name></italic> Sharkey, sp. nov.</p></tp:treatment-sec><tp:treatment-sec sec-type="etymology" id="SECID0E6FAE"><title>Etymology.</title><p>A conjunction of Chile, where 90% of the species are likely to be found, and <italic><tp:taxon-name><tp:taxon-name-part taxon-name-part-type="genus" reg="Earinus">Earinus</tp:taxon-name-part></tp:taxon-name></italic>, a reference to the probable sister group of the species, based on preliminary analyses. The genus is masculine.</p></tp:treatment-sec><tp:treatment-sec sec-type="diagnosis" id="SECID0EMGAE"><title>Diagnosis.</title><p>Notauli absent; hind coxal cavities open; tarsal claws with basal lobes; second submarginal cell quadrate, never petiolate; foretibia lacking sclerotized spines/pegs; hind wing Cub strong and emanating from an angle on the basal cell. Most similar morphologically to <italic><tp:taxon-name><tp:taxon-name-part taxon-name-part-type="genus" reg="Earinus">Earinus</tp:taxon-name-part></tp:taxon-name></italic> and <italic><tp:taxon-name><tp:taxon-name-part taxon-name-part-type="genus" reg="Lytopylus">Lytopylus</tp:taxon-name-part></tp:taxon-name></italic>. <italic><tp:taxon-name><tp:taxon-name-part taxon-name-part-type="genus" reg="Earinus">Earinus</tp:taxon-name-part></tp:taxon-name></italic> and <italic><tp:taxon-name><tp:taxon-name-part taxon-name-part-type="genus" reg="Chilearinus">Chilearinus</tp:taxon-name-part></tp:taxon-name></italic> do not have overlapping distributions. The former is restricted to the Nearctic and the latter to the Neotropics; therefore, there is little chance of confusing the two. Nonetheless, the lack of pegs on the foretibia of members of <italic><tp:taxon-name><tp:taxon-name-part taxon-name-part-type="genus" reg="Chilearinus">Chilearinus</tp:taxon-name-part></tp:taxon-name></italic> and the morphological characters given in the key (below) can also be employed to differentiate them. Members of <italic><tp:taxon-name><tp:taxon-name-part taxon-name-part-type="genus" reg="Lytopylus">Lytopylus</tp:taxon-name-part></tp:taxon-name></italic> differ most significantly in that they lack vein Cub in the hind wing. See couplet 25 in the key below.</p></tp:treatment-sec><tp:treatment-sec sec-type="description" id="SECID0E3HAE"><title>Description.</title><p><bold><italic>Head</italic>.</bold> Lateral carina on frons (as found in members of <italic><tp:taxon-name><tp:taxon-name-part taxon-name-part-type="genus" reg="Alabagrus">Alabagrus</tp:taxon-name-part></tp:taxon-name></italic>) absent; interantennal space slightly raised above antennal sockets; gena not extended ventroposteriorly into sharp prominence; mandible dorsoventrally flattened (twisted); labial palpus with 4 segments, third segment slightly more than ½ length of apical segment. <bold><italic>Mesosoma</italic>.</bold> Propleuron lacking a sharp bump; notauli absent; mesoscutum smooth with a median pit (presumably a remnant of notauli), postscutellar depression absent; propodeum mostly smooth, sometimes with weak smooth sculpture medially; sclerite between hind coxal cavities and metasomal foramen absent. Precoxal groove absent or smooth and weakly impressed. <bold><italic>Legs</italic>.</bold> Foretibia lacking dull pegs (unlike <italic><tp:taxon-name><tp:taxon-name-part taxon-name-part-type="genus" reg="Earinus">Earinus</tp:taxon-name-part></tp:taxon-name></italic>); mid- and hind tibia with blunt apical or preapical pegs; all tarsal claws with a rounded basal lobe. <bold><italic>Wings</italic>.</bold> Forewing RS+Ma vein mostly present but not usually completely tubular; second submarginal cell large, quadrate and usually (perhaps always) higher than long; RS of forewing complete to wing margin; hind wing r and r-m cross veins absent; hind wing vein Cub strong and emanating from an angle on the basal cell. <bold><italic>Metasoma</italic>.</bold> First median tergite smooth, longer than apical width, lateral longitudinal carina absent or weak and short; remaining terga smooth; ovipositor ranging from as long as the body to twice the length of the body, but this is based on small sample of a few dozen species.</p></tp:treatment-sec><tp:treatment-sec sec-type="biology" id="SECID0EFJAE"><title>Biology.</title><p>Unknown.</p></tp:treatment-sec><tp:treatment-sec sec-type="distribution" id="SECID0EKJAE"><title>Diversity and distribution.</title><p>This is a species-rich genus with hundreds of species, based on specimens identified by MS. It is widespread in Chile and southern Argentina. A few species are found at high altitudes as far north as Ecuador and Colombia.</p></tp:treatment-sec><tp:treatment-sec sec-type="notes" id="SECID0EPJAE"><title>Notes.</title><p><xref ref-type="bibr" rid="B7">Sharkey (1997)</xref> included members of what are now <italic><tp:taxon-name><tp:taxon-name-part taxon-name-part-type="genus" reg="Chilearinus">Chilearinus</tp:taxon-name-part></tp:taxon-name></italic> in a broader concept of <italic><tp:taxon-name><tp:taxon-name-part taxon-name-part-type="genus" reg="Earinus">Earinus</tp:taxon-name-part></tp:taxon-name></italic>. <xref ref-type="bibr" rid="B10">Spinola (1851)</xref> described three species of <tp:taxon-name><tp:taxon-name-part taxon-name-part-type="subfamily">Agathidinae</tp:taxon-name-part></tp:taxon-name> from Chile. Since members of <italic><tp:taxon-name><tp:taxon-name-part taxon-name-part-type="genus" reg="Chilearinus">Chilearinus</tp:taxon-name-part></tp:taxon-name></italic> are by far the most species-rich of Chilean agathidines, and since his descriptions do not contradict membership in the genus, these species are probably members of <italic><tp:taxon-name><tp:taxon-name-part taxon-name-part-type="genus" reg="Chilearinus">Chilearinus</tp:taxon-name-part></tp:taxon-name></italic>, i.e., <italic><tp:taxon-name><tp:taxon-name-part taxon-name-part-type="genus" reg="Agathis">Agathis</tp:taxon-name-part><tp:taxon-name-part taxon-name-part-type="species" reg="laevithorax">laevithorax</tp:taxon-name-part></tp:taxon-name></italic>, <italic><tp:taxon-name><tp:taxon-name-part taxon-name-part-type="genus" reg="Agathis">Agathis</tp:taxon-name-part><tp:taxon-name-part taxon-name-part-type="species" reg="rubricata">rubricata</tp:taxon-name-part></tp:taxon-name></italic>, and <italic><tp:taxon-name><tp:taxon-name-part taxon-name-part-type="genus" reg="Agathis">Agathis</tp:taxon-name-part><tp:taxon-name-part taxon-name-part-type="species" reg="areolata">areolata</tp:taxon-name-part></tp:taxon-name></italic>. They certainly are not members of <italic><tp:taxon-name><tp:taxon-name-part taxon-name-part-type="genus" reg="Agathis">Agathis</tp:taxon-name-part></tp:taxon-name></italic> since this genus does not extend into the southern regions of South America. These specimens should be in the <tp:taxon-name><tp:taxon-name-part taxon-name-part-type="order">Hymenoptera</tp:taxon-name-part></tp:taxon-name> collection of Maximilian Spinola whose collection is housed in the Museo Regionale di Scienze Naturali (<abbrev xmlns:xlink="http://www.w3.org/1999/xlink" content-type="institution" xlink:title="Museo Regionale di Scienze Naturali" id="ABBRID0ELMAE" xlink:type="simple">MRSN</abbrev>) in Turin (Torino). One of us (MS) could not locate these specimens during a visit to MSRN in 1985, but a specimen of <italic><tp:taxon-name><tp:taxon-name-part taxon-name-part-type="genus" reg="Chilearinus">Chilearinus</tp:taxon-name-part></tp:taxon-name></italic>, <italic><tp:taxon-name><tp:taxon-name-part taxon-name-part-type="genus" reg="Microgaster">Microgaster</tp:taxon-name-part><tp:taxon-name-part taxon-name-part-type="species" reg="rubricollis">rubricollis</tp:taxon-name-part></tp:taxon-name></italic> Spinola, 1851, was present. <italic><tp:taxon-name><tp:taxon-name-part taxon-name-part-type="genus" reg="Microgaster">Microgaster</tp:taxon-name-part></tp:taxon-name></italic> may seem an odd place for placement of what we now consider an agathidine, but such was the classification at the time. It is clear from the following that Spinola knew the species was closely related to <italic><tp:taxon-name><tp:taxon-name-part taxon-name-part-type="genus" reg="Earinus">Earinus</tp:taxon-name-part></tp:taxon-name></italic>, “Este <italic><tp:taxon-name><tp:taxon-name-part taxon-name-part-type="genus" reg="Microgastro">Microgastro</tp:taxon-name-part></tp:taxon-name></italic> habria pertenecido á [sic] la primera seccion del <italic>G. Microdus</italic>, N. V. Es., y al sub-género <italic><tp:taxon-name><tp:taxon-name-part taxon-name-part-type="genus" reg="Earinus">Earinus</tp:taxon-name-part></tp:taxon-name></italic> Wesm.” (<xref ref-type="bibr" rid="B10">Spinola 1851</xref>: 34).</p><p>It is almost pointless to present a morphological key to the five recognized species of <italic><tp:taxon-name><tp:taxon-name-part taxon-name-part-type="genus" reg="Chilearinus">Chilearinus</tp:taxon-name-part></tp:taxon-name></italic> as they represent just five species out of hundreds. Many undescribed species will undoubtedly key to these named species. The only way to handle species-rich undocumented genera such as <italic><tp:taxon-name><tp:taxon-name-part taxon-name-part-type="genus" reg="Chilearinus">Chilearinus</tp:taxon-name-part></tp:taxon-name></italic> is to include <abbrev xmlns:xlink="http://www.w3.org/1999/xlink" xlink:title="cytochrome c oxidase subunit I" id="ABBRID0EUOAE" xlink:type="simple">COI</abbrev> barcode data in the diagnoses. We know this diagnostic is sufficient to differentiate all but a few species of <tp:taxon-name><tp:taxon-name-part taxon-name-part-type="subfamily">Agathidinae</tp:taxon-name-part></tp:taxon-name> (<xref ref-type="bibr" rid="B8">Sharkey et al. 2018</xref>). Nonetheless, despite the absurdity, a key is presented below to mollify critics (e.g., <xref ref-type="bibr" rid="B13">Zamani et al. 2020</xref>).</p></tp:treatment-sec><ref-list><ref id="B7"><mixed-citation xmlns:xlink="http://www.w3.org/1999/xlink" xlink:type="simple"><person-group><name name-style="western"><surname>Sharkey</surname><given-names>MJ</given-names></name></person-group> (<year>1997</year>) <article-title>Subfamily <tp:taxon-name><tp:taxon-name-part taxon-name-part-type="subfamily">Agathidinae</tp:taxon-name-part></tp:taxon-name>.</article-title> In: <person-group><name name-style="western"><surname>Wharton</surname><given-names>RA</given-names></name><name name-style="western"><surname>Marsh</surname><given-names>PM</given-names></name><name name-style="western"><surname>Sharkey</surname><given-names>MJ</given-names></name></person-group> (<role>Eds</role>) <issue-title>Manual of the New World genera of Braconidae (Hymenoptera).</issue-title><source>Special Publication of the International Society of Hymenopterists, Vol. 1.</source>, <fpage>69</fpage>–<lpage>84</lpage>.</mixed-citation></ref><ref id="B10"><mixed-citation xmlns:xlink="http://www.w3.org/1999/xlink" xlink:type="simple"><person-group><name name-style="western"><surname>Spinola</surname><given-names>M</given-names></name></person-group> (<year>1851</year>) <article-title>Icneumónidos.</article-title> In: <person-group><name name-style="western"><surname>Gay</surname><given-names>C</given-names></name></person-group> (<role>Ed.</role>) <issue-title>Historia física y politica de Chile.</issue-title><source>Zoologia</source><volume>6</volume>: <fpage>471</fpage>–<lpage>550</lpage>.</mixed-citation></ref><ref id="B8"><mixed-citation xmlns:xlink="http://www.w3.org/1999/xlink" xlink:type="simple"><person-group><name name-style="western"><surname>Sharkey</surname><given-names>MJ</given-names></name><name name-style="western"><surname>Meierotto</surname><given-names>S</given-names></name><name name-style="western"><surname>Chapman</surname><given-names>EG</given-names></name><name name-style="western"><surname>Janzen</surname><given-names>DJ</given-names></name><name name-style="western"><surname>Hallwachs</surname><given-names>W</given-names></name><name name-style="western"><surname>Dapkey</surname><given-names>T</given-names></name><name name-style="western"><surname>Solis</surname><given-names>MA</given-names></name></person-group> (<year>2018</year>) <article-title><italic><tp:taxon-name><tp:taxon-name-part taxon-name-part-type="genus">Alabagrus</tp:taxon-name-part></tp:taxon-name></italic> Enderlein (<tp:taxon-name><tp:taxon-name-part taxon-name-part-type="order">Hymenoptera</tp:taxon-name-part></tp:taxon-name>, <tp:taxon-name><tp:taxon-name-part taxon-name-part-type="family">Braconidae</tp:taxon-name-part></tp:taxon-name>, <tp:taxon-name><tp:taxon-name-part taxon-name-part-type="subfamily">Agathidinae</tp:taxon-name-part></tp:taxon-name>) species of Costa Rica, with an emphasis on specimens reared from caterpillars in Area de Conservación Guanacaste.</article-title><source>Contributions in Science</source><volume>526</volume>: <fpage>31</fpage>–<lpage>180</lpage>. <ext-link xlink:href="10.5962/p.320146" ext-link-type="doi" xlink:type="simple">https://doi.org/10.5962/p.320146</ext-link></mixed-citation></ref><ref id="B13"><mixed-citation xmlns:xlink="http://www.w3.org/1999/xlink" xlink:type="simple"><person-group><name name-style="western"><surname>Zamani</surname><given-names>A</given-names></name><name name-style="western"><surname>Vahtera</surname><given-names>V</given-names></name><name name-style="western"><surname>Sääksjärvi</surname><given-names>IE</given-names></name><name name-style="western"><surname>Scherz</surname><given-names>MD</given-names></name></person-group> (<year>2020</year>) <article-title>The omission of critical data in the pursuit of “revolutionary” methods to accelerate the description of species.</article-title><source>Systematic Entomology</source><volume>46</volume>(<issue>1</issue>): <fpage>1</fpage>–<lpage>4</lpage>. <ext-link xlink:href="10.1111/syen.12444" ext-link-type="doi" xlink:type="simple">https://doi.org/10.1111/syen.12444</ext-link></mixed-citation></ref></ref-list></tp:taxon-treatment>
