# Supplementary material for: ﻿Description of Chilearinus Sharkey gen. nov. and status of Nearctic Earinus Wesmael, 1837 (Braconidae, Agathidinae) with the description of new species
Source: Zookeys. 2022 May 3;1099:57–86. doi: 10.3897/zookeys.1099.81473 (PMC9848775; doi:10.3897/zookeys.1099.81473)
Supplement: XML Treatment for Earinus austinbakeri [file zookeys.1099.81473-treatment5.xml]

<!DOCTYPE tp:taxon-treatment
  PUBLIC "-//TaxonX//DTD Taxonomic Treatment Publishing DTD v0 20100105//EN" "tax-treatment-NSO.dtd">
<tp:taxon-treatment xmlns:tp="http://www.plazi.org/taxpub"><tp:treatment-meta><kwd-group><label>Taxon classification</label><kwd>
              <named-content content-type="kingdom">Animalia</named-content>
            </kwd><kwd>
              <named-content content-type="order">Hymenoptera</named-content>
            </kwd><kwd>
              <named-content content-type="family">Braconidae</named-content>
            </kwd></kwd-group><mixed-citation publication-type="journal"><person-group><name><surname>Sharkey</surname><given-names>Michael J.</given-names></name><name><surname>Baker</surname><given-names>Austin</given-names></name><name><surname>Manjunath</surname><given-names>Ramya</given-names></name><name><surname>Hebert</surname><given-names>Paul D. N.</given-names></name></person-group><article-title>﻿Description of <italic><tp:taxon-name><tp:taxon-name-part taxon-name-part-type="genus" reg="Chilearinus">Chilearinus</tp:taxon-name-part></tp:taxon-name></italic> Sharkey gen. nov. and status of Nearctic <italic><tp:taxon-name><tp:taxon-name-part taxon-name-part-type="genus" reg="Earinus">Earinus</tp:taxon-name-part></tp:taxon-name></italic> Wesmael, 1837 (<tp:taxon-name><tp:taxon-name-part taxon-name-part-type="family">Braconidae</tp:taxon-name-part></tp:taxon-name>, <tp:taxon-name><tp:taxon-name-part taxon-name-part-type="subfamily">Agathidinae</tp:taxon-name-part></tp:taxon-name>) with the description of new species</article-title><source>Zookeys</source><day>03</day><month>05</month><year>2022</year><volume>1099</volume><fpage>57</fpage><lpage>86</lpage><pub-id pub-id-type="doi">10.3897/zookeys.1099.81473</pub-id></mixed-citation></tp:treatment-meta><tp:nomenclature><label>﻿</label><tp:taxon-name>
            <object-id xmlns:xlink="http://www.w3.org/1999/xlink" content-type="arpha" xlink:type="simple">107889AA-0F66-5D06-A568-CA774826DA26</object-id>
            <tp:taxon-name-part taxon-name-part-type="genus" reg="Earinus">Earinus</tp:taxon-name-part>
            <tp:taxon-name-part taxon-name-part-type="species" reg="austinbakeri">austinbakeri</tp:taxon-name-part>
            <object-id xmlns:xlink="http://www.w3.org/1999/xlink" content-type="zoobank" xlink:type="simple">http://zoobank.org/D169A981-8A48-4E53-B1D1-CB072D898147</object-id>
          </tp:taxon-name><tp:taxon-authority>Sharkey</tp:taxon-authority><tp:taxon-status xmlns:xlink="http://www.w3.org/1999/xlink" xlink:type="simple">sp. nov.</tp:taxon-status><xref ref-type="fig" rid="F4">Figs 4</xref><xref ref-type="fig" rid="F5">, 5</xref></tp:nomenclature><tp:treatment-sec sec-type="Holotype" id="SECID0EHPAG"><title>Holotype.</title><p>♀, Canada, Ontario, Ferris Provincial Park, <named-content xmlns:xlink="http://www.w3.org/1999/xlink" content-type="dwc:verbatimCoordinates" xlink:type="simple"><named-content content-type="geo-json" specific-use="{&#34;type&#34;:&#34;Point&#34;,&#34;coordinates&#34;:[-77.796300,44.282900]}" id="NCID0EQPAG" xlink:type="simple">44.2829°N, 77.7963°W</named-content></named-content>, 131 m, 05–20.Jun.2014 (Canadian National Collection). BOLD sample ID <ext-link xmlns:xlink="http://www.w3.org/1999/xlink" xlink:type="simple" ext-link-type="uri" xlink:href="http://www.boldsystems.org/index.php/Public_RecordView?processid=BIOUG33065-A05">BIOUG33065-A05</ext-link>, BOLD BIN code <ext-link xmlns:xlink="http://www.w3.org/1999/xlink" xlink:type="simple" ext-link-type="uri" xlink:href="http://boldsystems.org/index.php/Public_BarcodeCluster?clusteruri=BOLD:ADL5164">BOLD:ADL5164</ext-link>. GenBank Accession Code <ext-link xmlns:xlink="http://www.w3.org/1999/xlink" ext-link-type="gen" xlink:href="OM158425" xlink:type="simple">OM158425</ext-link>.</p></tp:treatment-sec><tp:treatment-sec sec-type="diagnosis" id="SECID0EEQAG"><title>Diagnosis.</title><p>Consensus barcode based on four specimens.</p><p>ATTTTATATTTTATATTTGGGATTTGATCYGGAATTGTGGGKTTATCAATAAGTTTAATTATTCGTATGGARTTAAGAGTAGGGGGBAATTTAATTGGKAATGATCAAATTTATAATAGTATTGTTACTGCTCATGCATTTATTATAATTTTTTTTATAGTTATRCCAATTATAATTGGTGGGTTTGGTAATTGGTTAATTCCTTTAATATTAGGRGGTCCCGATATRGCTTTCCCTCGAATGAAYAATATAAGRTTTTGATTATTAATTCCTTCTTTATTATTATTAATTTTAAGATCTTTAATTAATATTGGGGTTGGAACTGGTTGAACGGTYTATCCTCCTTTATCATTRAATATAAGTCATAGTGGTATATCTGTTGATTTGGCTATTTTYTCTTTACATATTGCGGGRATTTCTTCTATTATAGGGGCAATAAATTTTATTACTACTATTTTAAATATATGAATAATAAATATTAAAGTTGATAAAATGTCTTTATTRATTTGATCAATTTTAATTACTGCTATTTTATTATTATTATCTTTACCTGTTTTAGCRGGRGCAATTACTATATTATTAACAGATCGTAATTTAAATACAAGATTTTTTGATCCTTCTGGAGGTGGGGATCCAATTTTATATCAACATTTATTT</p></tp:treatment-sec><tp:treatment-sec sec-type="Morphological diagnosis" id="SECID0EKQAG"><title>Morphological diagnosis.</title><p>Very similar to <italic><tp:taxon-name><tp:taxon-name-part taxon-name-part-type="genus" reg="Earinus">E.</tp:taxon-name-part><tp:taxon-name-part taxon-name-part-type="species" reg="austinbakeri">austinbakeri</tp:taxon-name-part></tp:taxon-name></italic> but differing by the characters given in the key as well as having the ovipositor sheath more setose. The <abbrev xmlns:xlink="http://www.w3.org/1999/xlink" xlink:title="cytochrome c oxidase subunit I" id="ABBRID0E2QAG" xlink:type="simple">COI</abbrev> barcodes of the two species differ by 6.29% (<italic>p</italic>-distance), reinforcing the conclusion that they are different species.</p><fig id="F4" position="float" orientation="portrait"><object-id xmlns:xlink="http://www.w3.org/1999/xlink" content-type="doi" xlink:type="simple">10.3897/zookeys.1099.81473.figure4</object-id><object-id xmlns:xlink="http://www.w3.org/1999/xlink" content-type="arpha" xlink:type="simple">9BFFE04F-8277-5175-BAA8-A635FB076BA8</object-id><label>Figure 4.</label><caption><p><italic><tp:taxon-name><tp:taxon-name-part taxon-name-part-type="genus" reg="Earinus">Earinus</tp:taxon-name-part><tp:taxon-name-part taxon-name-part-type="species" reg="austinbakeri">austinbakeri</tp:taxon-name-part></tp:taxon-name></italic> Sharkey, sp. nov., holotype.</p></caption><graphic xmlns:xlink="http://www.w3.org/1999/xlink" xlink:href="zookeys-1099-057_article-81473__-g004.jpg" position="float" orientation="portrait" xlink:type="simple" id="oo_679775.jpg"><uri content-type="original_file" xlink:type="simple">https://binary.pensoft.net/fig/679775</uri></graphic></fig></tp:treatment-sec><tp:treatment-sec sec-type="Paratypes" id="SECID0EZRAG"><title>Paratypes.</title><p>BIOUG01028-C01, BIOUG01028-F12, BIOUG32793-A05. These are sample IDs; the data for these specimens can be found by searching for these codes on BOLD (<ext-link xmlns:xlink="http://www.w3.org/1999/xlink" xlink:href="http://www.boldsystems.org" ext-link-type="uri" xlink:type="simple">http://www.boldsystems.org</ext-link>).</p><fig id="F5" position="float" orientation="portrait"><object-id xmlns:xlink="http://www.w3.org/1999/xlink" content-type="doi" xlink:type="simple">10.3897/zookeys.1099.81473.figure5</object-id><object-id xmlns:xlink="http://www.w3.org/1999/xlink" content-type="arpha" xlink:type="simple">6BA9F0F1-AAEE-5EDA-BF63-D3F46E94BEBC</object-id><label>Figure 5.</label><caption><p><italic><tp:taxon-name><tp:taxon-name-part taxon-name-part-type="genus" reg="Earinus">Earinus</tp:taxon-name-part><tp:taxon-name-part taxon-name-part-type="species" reg="austinbakeri">austinbakeri</tp:taxon-name-part></tp:taxon-name></italic> Sharkey, sp. nov., holotype.</p></caption><graphic xmlns:xlink="http://www.w3.org/1999/xlink" xlink:href="zookeys-1099-057_article-81473__-g005.jpg" position="float" orientation="portrait" xlink:type="simple" id="oo_679776.jpg"><uri content-type="original_file" xlink:type="simple">https://binary.pensoft.net/fig/679776</uri></graphic></fig></tp:treatment-sec><tp:treatment-sec sec-type="distribution" id="SECID0E3SAG"><title>Distribution.</title><p>The holotype and paratypes were found at two localities just north and northeast of Lake Ontario. This species may be widespread throughout the eastern USA as far south as the Carolinas.</p></tp:treatment-sec><tp:treatment-sec sec-type="etymology" id="SECID0EBTAG"><title>Etymology.</title><p>Named in honor Austin Baker, hymenopterist extraordinaire.</p></tp:treatment-sec></tp:taxon-treatment>
