# Supplementary material for: ﻿Description of Chilearinus Sharkey gen. nov. and status of Nearctic Earinus Wesmael, 1837 (Braconidae, Agathidinae) with the description of new species
Source: Zookeys. 2022 May 3;1099:57–86. doi: 10.3897/zookeys.1099.81473 (PMC9848775; doi:10.3897/zookeys.1099.81473)
Supplement: XML Treatment for Earinus erythropoda [file zookeys.1099.81473-treatment6.xml]

<!DOCTYPE tp:taxon-treatment
  PUBLIC "-//TaxonX//DTD Taxonomic Treatment Publishing DTD v0 20100105//EN" "tax-treatment-NSO.dtd">
<tp:taxon-treatment xmlns:tp="http://www.plazi.org/taxpub"><tp:treatment-meta><kwd-group><label>Taxon classification</label><kwd>
              <named-content content-type="kingdom">Animalia</named-content>
            </kwd><kwd>
              <named-content content-type="order">Hymenoptera</named-content>
            </kwd><kwd>
              <named-content content-type="family">Braconidae</named-content>
            </kwd></kwd-group><mixed-citation publication-type="journal"><person-group><name><surname>Sharkey</surname><given-names>Michael J.</given-names></name><name><surname>Baker</surname><given-names>Austin</given-names></name><name><surname>Manjunath</surname><given-names>Ramya</given-names></name><name><surname>Hebert</surname><given-names>Paul D. N.</given-names></name></person-group><article-title>﻿Description of <italic><tp:taxon-name><tp:taxon-name-part taxon-name-part-type="genus" reg="Chilearinus">Chilearinus</tp:taxon-name-part></tp:taxon-name></italic> Sharkey gen. nov. and status of Nearctic <italic><tp:taxon-name><tp:taxon-name-part taxon-name-part-type="genus" reg="Earinus">Earinus</tp:taxon-name-part></tp:taxon-name></italic> Wesmael, 1837 (<tp:taxon-name><tp:taxon-name-part taxon-name-part-type="family">Braconidae</tp:taxon-name-part></tp:taxon-name>, <tp:taxon-name><tp:taxon-name-part taxon-name-part-type="subfamily">Agathidinae</tp:taxon-name-part></tp:taxon-name>) with the description of new species</article-title><source>Zookeys</source><day>03</day><month>05</month><year>2022</year><volume>1099</volume><fpage>57</fpage><lpage>86</lpage><pub-id pub-id-type="doi">10.3897/zookeys.1099.81473</pub-id></mixed-citation></tp:treatment-meta><tp:nomenclature><label>﻿</label><tp:taxon-name>
            <object-id xmlns:xlink="http://www.w3.org/1999/xlink" content-type="arpha" xlink:type="simple">95DAC2F1-BA5F-506D-971D-F212E15AC226</object-id>
            <tp:taxon-name-part taxon-name-part-type="genus" reg="Earinus">Earinus</tp:taxon-name-part>
            <tp:taxon-name-part taxon-name-part-type="species" reg="erythropoda">erythropoda</tp:taxon-name-part>
          </tp:taxon-name><tp:taxon-authority>Cameron, 1887</tp:taxon-authority></tp:nomenclature><tp:treatment-sec sec-type="Holotype" id="SECID0EKUAG"><title>Holotype.</title><p>♀, “N. Sonora, Mexico, Morrison” (British Museum Natural BM3c893, viewed).</p></tp:treatment-sec><tp:treatment-sec sec-type="notes" id="SECID0EPUAG"><title>Notes.</title><p>The sole identified specimen is the holotype. It differs little from many specimens that are widespread in the United States. It could be that they all belong to <italic><tp:taxon-name><tp:taxon-name-part taxon-name-part-type="genus" reg="Earinus">E.</tp:taxon-name-part><tp:taxon-name-part taxon-name-part-type="species" reg="limitaris">limitaris</tp:taxon-name-part></tp:taxon-name></italic>, or several more species may have similar morphologies. <abbrev xmlns:xlink="http://www.w3.org/1999/xlink" xlink:title="cytochrome c oxidase subunit I" id="ABBRID0EAVAG" xlink:type="simple">COI</abbrev> barcode data are needed. Several line drawings, modified from <xref ref-type="bibr" rid="B1">Berta (2000)</xref>, are included in the key and others are in <xref ref-type="bibr" rid="B1">Berta’s (2000)</xref> treatment.</p></tp:treatment-sec><ref-list><ref id="B1"><mixed-citation xmlns:xlink="http://www.w3.org/1999/xlink" xlink:type="simple"><person-group><name name-style="western"><surname>Berta</surname><given-names>DC</given-names></name></person-group> (<year>2000</year>) <article-title>Contribución sobre las especies neotropicales del género <italic><tp:taxon-name><tp:taxon-name-part taxon-name-part-type="genus">Earinus</tp:taxon-name-part></tp:taxon-name></italic> Wesmael (Himenóptera: <tp:taxon-name><tp:taxon-name-part taxon-name-part-type="family">Braconidae</tp:taxon-name-part></tp:taxon-name>, <tp:taxon-name><tp:taxon-name-part taxon-name-part-type="subfamily">Agathidinae</tp:taxon-name-part></tp:taxon-name>).</article-title><source>Boletin de la Asociacion Espanola de Entomologia</source><volume>24</volume>: <fpage>229</fpage>–<lpage>241</lpage>. <ext-link xlink:href="https://notablesdelaciencia.conicet.gov.ar/handle/11336/78424" ext-link-type="uri" xlink:type="simple">https://notablesdelaciencia.conicet.gov.ar/handle/11336/78424</ext-link></mixed-citation></ref></ref-list></tp:taxon-treatment>
