# Supplementary material for: ﻿Description of Chilearinus Sharkey gen. nov. and status of Nearctic Earinus Wesmael, 1837 (Braconidae, Agathidinae) with the description of new species
Source: Zookeys. 2022 May 3;1099:57–86. doi: 10.3897/zookeys.1099.81473 (PMC9848775; doi:10.3897/zookeys.1099.81473)
Supplement: XML Treatment for Earinus limitaris [file zookeys.1099.81473-treatment7.xml]

<!DOCTYPE tp:taxon-treatment
  PUBLIC "-//TaxonX//DTD Taxonomic Treatment Publishing DTD v0 20100105//EN" "tax-treatment-NSO.dtd">
<tp:taxon-treatment xmlns:tp="http://www.plazi.org/taxpub"><tp:treatment-meta><kwd-group><label>Taxon classification</label><kwd>
              <named-content content-type="kingdom">Animalia</named-content>
            </kwd><kwd>
              <named-content content-type="order">Hymenoptera</named-content>
            </kwd><kwd>
              <named-content content-type="family">Braconidae</named-content>
            </kwd></kwd-group><mixed-citation publication-type="journal"><person-group><name><surname>Sharkey</surname><given-names>Michael J.</given-names></name><name><surname>Baker</surname><given-names>Austin</given-names></name><name><surname>Manjunath</surname><given-names>Ramya</given-names></name><name><surname>Hebert</surname><given-names>Paul D. N.</given-names></name></person-group><article-title>﻿Description of <italic><tp:taxon-name><tp:taxon-name-part taxon-name-part-type="genus" reg="Chilearinus">Chilearinus</tp:taxon-name-part></tp:taxon-name></italic> Sharkey gen. nov. and status of Nearctic <italic><tp:taxon-name><tp:taxon-name-part taxon-name-part-type="genus" reg="Earinus">Earinus</tp:taxon-name-part></tp:taxon-name></italic> Wesmael, 1837 (<tp:taxon-name><tp:taxon-name-part taxon-name-part-type="family">Braconidae</tp:taxon-name-part></tp:taxon-name>, <tp:taxon-name><tp:taxon-name-part taxon-name-part-type="subfamily">Agathidinae</tp:taxon-name-part></tp:taxon-name>) with the description of new species</article-title><source>Zookeys</source><day>03</day><month>05</month><year>2022</year><volume>1099</volume><fpage>57</fpage><lpage>86</lpage><pub-id pub-id-type="doi">10.3897/zookeys.1099.81473</pub-id></mixed-citation></tp:treatment-meta><tp:nomenclature><label>﻿</label><tp:taxon-name>
            <object-id xmlns:xlink="http://www.w3.org/1999/xlink" content-type="arpha" xlink:type="simple">EAE38190-F29E-5D79-A78E-22DCB293E7E9</object-id>
            <tp:taxon-name-part taxon-name-part-type="genus" reg="Earinus">Earinus</tp:taxon-name-part>
            <tp:taxon-name-part taxon-name-part-type="species" reg="limitaris">limitaris</tp:taxon-name-part>
          </tp:taxon-name><tp:taxon-authority>(Say, 1835)</tp:taxon-authority><xref ref-type="fig" rid="F6">Figs 6</xref><xref ref-type="fig" rid="F7">, 7</xref><tp:nomenclature-citation-list><tp:nomenclature-citation><tp:taxon-name>
                <tp:taxon-name-part taxon-name-part-type="genus" reg="Bassus">Bassus</tp:taxon-name-part>
                <tp:taxon-name-part taxon-name-part-type="species" reg="limitaris">limitaris</tp:taxon-name-part>
              </tp:taxon-name><comment>Say, 1835.</comment></tp:nomenclature-citation></tp:nomenclature-citation-list></tp:nomenclature><tp:treatment-sec sec-type="Neotype" id="SECID0EGXAG"><title>Neotype.</title><p>♂, USA, West Virginia, Hardy County, 3 mi. NE Mathias, <named-content xmlns:xlink="http://www.w3.org/1999/xlink" content-type="dwc:verbatimCoordinates" xlink:type="simple"><named-content content-type="geo-json" specific-use="{&#34;type&#34;:&#34;Point&#34;,&#34;coordinates&#34;:[-78.816667,38.916667]}" id="NCID0EPXAG" xlink:type="simple">38°55'N, 78°49'W</named-content></named-content>, 30.viii–19.ix.2005 (Canadian National Collection). BOLD sample ID <ext-link xmlns:xlink="http://www.w3.org/1999/xlink" xlink:type="simple" ext-link-type="uri" xlink:href="http://www.boldsystems.org/index.php/Public_RecordView?processid=H1141">H1141</ext-link>. BOLD BIN code <ext-link xmlns:xlink="http://www.w3.org/1999/xlink" xlink:type="simple" ext-link-type="uri" xlink:href="http://boldsystems.org/index.php/Public_BarcodeCluster?clusteruri=BOLD:AAU8493">BOLD:AAU8493</ext-link>. GenBank Accession Code <ext-link xmlns:xlink="http://www.w3.org/1999/xlink" ext-link-type="gen" xlink:href="OM237775" xlink:type="simple">OM237775</ext-link>.</p></tp:treatment-sec><tp:treatment-sec sec-type="diagnosis" id="SECID0EDYAG"><title>Diagnosis.</title><p>Consensus <abbrev xmlns:xlink="http://www.w3.org/1999/xlink" xlink:title="cytochrome c oxidase subunit I" id="ABBRID0EJYAG" xlink:type="simple">COI</abbrev> barcode based on 9 specimens.</p><p>AATTTTATATTTTATATTTGGAATTTGATCAGGAATTTTAGGTTTATCAATAAGATTAATTATTCGAATAGAATTAAGDATAGGTGGTAATTTRATTGGTAATGATCAAATTTATAATAGTGTTGTTYCTGCTCATGCTTTTATTATAATTTTTTTTATAGTTATACCAATTATGATTGGRGGRTTTGGRAATTGATTAGTTCCTTTAATATTGGGRGGTCCTGATATAGCTTTYCCTCGAATAAATAATATAAGATTTTGATTATTAATTCCTTCTTTATTATTATTAATTTTGAGTTCTTTAATTAATATTGGGGTRGGGACTGGKTGAACAGTTTATCCTCCRTTATCTTTAAATATAAGRCATAGTGGAATATCAGTTGATTTAGCTATTTTTTCATTACATATYGCAGGAATTTCTTCAATTATAGGGGCAATAAATTTTATTACTACTATYATAAATATATGAATAATAAATATTAAAATTGATAAAATACCTTTATTAGTTTGATCAATTTTAATTACTGCTATTTTATTATTATTATCATTRCCAGTTTTAGCTGGRGCAATTACTATATTATTAACAGATCGAAATTTRAATACAAGATTTTTTGATCCTTCTGGAGGGGGGGATCCAATTTTATATCAACATTTATTT</p></tp:treatment-sec><tp:treatment-sec sec-type="Morphological diagnosis" id="SECID0EOYAG"><title>Morphological diagnosis.</title><p>See key.</p></tp:treatment-sec><tp:treatment-sec sec-type="Other specimens with barcode data" id="SECID0ETYAG"><title>Other specimens with barcode data.</title><p>ASGLE-0444, ASGLE-0446, ASGLE-0449, ASGLE-0451, ASGLE-0452, ASGLE-0445, BIOUG01022-D11, BIOUG32892-B07. These are sample IDs; data on them can be found by searching for these codes on BOLD (<ext-link xmlns:xlink="http://www.w3.org/1999/xlink" xlink:href="http://www.boldsystems.org" ext-link-type="uri" xlink:type="simple">http://www.boldsystems.org</ext-link>).</p></tp:treatment-sec><tp:treatment-sec sec-type="biology" id="SECID0E5YAG"><title>Biology.</title><p>The following are listed as hosts of <italic><tp:taxon-name><tp:taxon-name-part taxon-name-part-type="genus" reg="Earinus">E.</tp:taxon-name-part><tp:taxon-name-part taxon-name-part-type="species" reg="limitaris">limitaris</tp:taxon-name-part></tp:taxon-name></italic> by <xref ref-type="bibr" rid="B12">Yu et al. (2016)</xref>; all belong to <tp:taxon-name><tp:taxon-name-part taxon-name-part-type="family">Noctuidae</tp:taxon-name-part></tp:taxon-name>: <italic><tp:taxon-name><tp:taxon-name-part taxon-name-part-type="genus" reg="Egira">Egira</tp:taxon-name-part><tp:taxon-name-part taxon-name-part-type="species" reg="dolosa">dolosa</tp:taxon-name-part></tp:taxon-name></italic>, <italic><tp:taxon-name><tp:taxon-name-part taxon-name-part-type="genus" reg="Enargia">Enargia</tp:taxon-name-part><tp:taxon-name-part taxon-name-part-type="species" reg="decolor">decolor</tp:taxon-name-part></tp:taxon-name></italic>, <italic><tp:taxon-name><tp:taxon-name-part taxon-name-part-type="genus" reg="Homoglaea">Homoglaea</tp:taxon-name-part><tp:taxon-name-part taxon-name-part-type="species" reg="hircina">hircina</tp:taxon-name-part></tp:taxon-name></italic>, <italic><tp:taxon-name><tp:taxon-name-part taxon-name-part-type="genus" reg="Ipimorpha">Ipimorpha</tp:taxon-name-part><tp:taxon-name-part taxon-name-part-type="species" reg="pleonectusa">pleonectusa</tp:taxon-name-part></tp:taxon-name></italic>, and <italic><tp:taxon-name><tp:taxon-name-part taxon-name-part-type="genus" reg="Orthosia">Orthosia</tp:taxon-name-part><tp:taxon-name-part taxon-name-part-type="species" reg="hibisci">hibisci</tp:taxon-name-part></tp:taxon-name></italic>. Because there are probably a number of cryptic species in <italic><tp:taxon-name><tp:taxon-name-part taxon-name-part-type="genus" reg="Earinus">E.</tp:taxon-name-part><tp:taxon-name-part taxon-name-part-type="species" reg="limitaris">limitaris</tp:taxon-name-part></tp:taxon-name></italic>, these records need confirmation.</p></tp:treatment-sec><tp:treatment-sec sec-type="notes" id="SECID0E12AG"><title>Notes.</title><p>There are 15 specimens from one locality in Quebec that are in a different BIN (<ext-link xmlns:xlink="http://www.w3.org/1999/xlink" xlink:type="simple" ext-link-type="uri" xlink:href="http://boldsystems.org/index.php/Public_BarcodeCluster?clusteruri=BOLD:ADF5580">BOLD:ADF5580</ext-link>) which differs by only 2.54% (<italic>p</italic>-distance) from <italic><tp:taxon-name><tp:taxon-name-part taxon-name-part-type="genus" reg="Earinus">E.</tp:taxon-name-part><tp:taxon-name-part taxon-name-part-type="species" reg="limitaris">limitaris</tp:taxon-name-part></tp:taxon-name></italic> (<italic><tp:taxon-name><tp:taxon-name-part taxon-name-part-type="genus" reg="Earinus">Earinus</tp:taxon-name-part></tp:taxon-name></italic> sp. in Fig. <xref ref-type="fig" rid="F3">3</xref>). Because of the small distance between these two BINs, we refrain from describing this BIN as a new species but suggest that it may be a distinct species. Broader geographic sampling is required to clarify the significance of this barcode split.</p><p>Like many of Say’s types, the type of <italic><tp:taxon-name><tp:taxon-name-part taxon-name-part-type="genus" reg="Bassus">B.</tp:taxon-name-part><tp:taxon-name-part taxon-name-part-type="species" reg="limitaris">limitaris</tp:taxon-name-part></tp:taxon-name></italic> is lost (<xref ref-type="bibr" rid="B5">Muesebeck 1927</xref>).</p><p>The following is from Say’s original description.</p><p>“<italic>B</italic>[<italic>assus</italic>] <italic><tp:taxon-name><tp:taxon-name-part taxon-name-part-type="genus" reg="Bassus"/><tp:taxon-name-part taxon-name-part-type="species" reg="limitaris">limitaris</tp:taxon-name-part></tp:taxon-name></italic>. Black; feet honey-yellow.</p><p>Inhabits Missouri and Indiana.</p><p>Body black: palpi white: thorax longitudinally indented behind the middle: wings nearly hyaline, at base yellowish; nervures fuscous; stigma large; first cubital cell complete; second rather large, quadrangular: radial cellule also rather large: feet honey-yellow; posterior pair of tibiae whitish, their tips and annulus near the base black; posterior pair of tarsi black.</p><fig id="F6" position="float" orientation="portrait"><object-id xmlns:xlink="http://www.w3.org/1999/xlink" content-type="doi" xlink:type="simple">10.3897/zookeys.1099.81473.figure6</object-id><object-id xmlns:xlink="http://www.w3.org/1999/xlink" content-type="arpha" xlink:type="simple">A4AED62D-5B46-50B6-9E78-D3C9E351EE2C</object-id><label>Figure 6.</label><caption><p><italic><tp:taxon-name><tp:taxon-name-part taxon-name-part-type="genus" reg="Earinus">Earinus</tp:taxon-name-part><tp:taxon-name-part taxon-name-part-type="species" reg="limitaris">limitaris</tp:taxon-name-part></tp:taxon-name></italic>, neotype.</p></caption><graphic xmlns:xlink="http://www.w3.org/1999/xlink" xlink:href="zookeys-1099-057_article-81473__-g006.jpg" position="float" orientation="portrait" xlink:type="simple" id="oo_679777.jpg"><uri content-type="original_file" xlink:type="simple">https://binary.pensoft.net/fig/679777</uri></graphic></fig><p>Length seven twentieths of an inch.</p><p>Var. a. Maxillary palpi, first joint black.</p><p>♀ Oviduct hairy, decurved, somewhat robust.”</p><p>Except for the body length, this description is consistent with all of the estimated 8–12 Nearctic species of <italic><tp:taxon-name><tp:taxon-name-part taxon-name-part-type="genus" reg="Earinus">Earinus</tp:taxon-name-part></tp:taxon-name></italic>. We have a number of specimens of what we believe to be <italic><tp:taxon-name><tp:taxon-name-part taxon-name-part-type="genus" reg="Earinus">E.</tp:taxon-name-part><tp:taxon-name-part taxon-name-part-type="species" reg="limitaris">limitaris</tp:taxon-name-part></tp:taxon-name></italic>. The neotype was selected because it is geographically closest to the two specimens included in <xref ref-type="bibr" rid="B6">Say’s (1835)</xref> original description, despite the fact that it is a male.</p><fig id="F7" position="float" orientation="portrait"><object-id xmlns:xlink="http://www.w3.org/1999/xlink" content-type="doi" xlink:type="simple">10.3897/zookeys.1099.81473.figure7</object-id><object-id xmlns:xlink="http://www.w3.org/1999/xlink" content-type="arpha" xlink:type="simple">ABE4E602-5A4D-5E48-903F-92AF3A3EFE2B</object-id><label>Figure 7.</label><caption><p><italic><tp:taxon-name><tp:taxon-name-part taxon-name-part-type="genus" reg="Earinus">Earinus</tp:taxon-name-part><tp:taxon-name-part taxon-name-part-type="species" reg="limitaris">limitaris</tp:taxon-name-part></tp:taxon-name></italic>, neotype.</p></caption><graphic xmlns:xlink="http://www.w3.org/1999/xlink" xlink:href="zookeys-1099-057_article-81473__-g007.jpg" position="float" orientation="portrait" xlink:type="simple" id="oo_679778.jpg"><uri content-type="original_file" xlink:type="simple">https://binary.pensoft.net/fig/679778</uri></graphic></fig></tp:treatment-sec><tp:treatment-sec sec-type="distribution" id="SECID0EMABG"><title>Distribution.</title><p>Unknown, except for barcoded specimens (West Virginia, southern Ontario), as well as either Missouri or Indiana, or both. It is unknown if <xref ref-type="bibr" rid="B6">Say’s (1835)</xref> two specimens are conspecific. Based on specimens that one of us (MS) recently viewed, this species is probably widespread across southern Canada and northern United States, extending south as far as southern New Mexico (presumably at high altitudes) in the west and South Carolina in the east. The holotype of <italic><tp:taxon-name><tp:taxon-name-part taxon-name-part-type="genus" reg="Earinus">E.</tp:taxon-name-part><tp:taxon-name-part taxon-name-part-type="species" reg="erythropoda">erythropoda</tp:taxon-name-part></tp:taxon-name></italic> may also belong here, which would extend the distribution into northern Sonora state, Mexico.</p></tp:treatment-sec><tp:treatment-sec><!--Section generated to contain objects referenced in tp:taxon-treatment.--><fig id="F3" position="float" orientation="portrait"><object-id xmlns:xlink="http://www.w3.org/1999/xlink" content-type="doi" xlink:type="simple">10.3897/zookeys.1099.81473.figure3</object-id><object-id xmlns:xlink="http://www.w3.org/1999/xlink" content-type="arpha" xlink:type="simple">CFBE1751-A9BE-5904-ADE2-8587510C066F</object-id><label>Figure 3.</label><caption><p>Neighbor joining tree of specimens of <italic><tp:taxon-name><tp:taxon-name-part taxon-name-part-type="genus" reg="Earinus">Earinus</tp:taxon-name-part></tp:taxon-name></italic> on BOLD with unique barcodes over 400 base pairs long (BOLD accessed 2022-1-20).</p></caption><graphic xmlns:xlink="http://www.w3.org/1999/xlink" xlink:href="zookeys-1099-057_article-81473__-g003.jpg" position="float" orientation="portrait" xlink:type="simple" id="oo_679774.jpg"><uri content-type="original_file" xlink:type="simple">https://binary.pensoft.net/fig/679774</uri></graphic></fig></tp:treatment-sec><ref-list><ref id="B12"><mixed-citation xmlns:xlink="http://www.w3.org/1999/xlink" xlink:type="simple"><person-group><name name-style="western"><surname>Yu</surname><given-names>DSK</given-names></name><name name-style="western"><surname>van Achterberg</surname><given-names>C</given-names></name><name name-style="western"><surname>Horstmann</surname><given-names>K</given-names></name></person-group> (<year>2016</year>) Taxapad, <tp:taxon-name><tp:taxon-name-part taxon-name-part-type="superfamily">Ichneumonoidea</tp:taxon-name-part></tp:taxon-name>. Vancouver. <ext-link xlink:href="http://www.taxapad.com" ext-link-type="uri" xlink:type="simple">http://www.taxapad.com</ext-link></mixed-citation></ref><ref id="B5"><mixed-citation xmlns:xlink="http://www.w3.org/1999/xlink" xlink:type="simple"><person-group><name name-style="western"><surname>Muesebeck</surname><given-names>CFW</given-names></name></person-group> (<year>1927</year>) <article-title>A revision of the parasitic wasps of the subfamily <tp:taxon-name><tp:taxon-name-part taxon-name-part-type="subfamily">Braconinae</tp:taxon-name-part></tp:taxon-name> occurring in America north of Mexico.</article-title><source>Proceedings of the United States National Museum</source><volume>69</volume>(<issue>2642</issue>): <fpage>1</fpage>–<lpage>73</lpage>. <ext-link xlink:href="10.5479/si.00963801.69-2642.1" ext-link-type="doi" xlink:type="simple">https://doi.org/10.5479/si.00963801.69-2642.1</ext-link></mixed-citation></ref><ref id="B6"><mixed-citation xmlns:xlink="http://www.w3.org/1999/xlink" xlink:type="simple"><person-group><name name-style="western"><surname>Say</surname><given-names>T</given-names></name></person-group> (<year>1835</year>) <article-title>Descriptions of new North American <tp:taxon-name><tp:taxon-name-part taxon-name-part-type="order">Hymenoptera</tp:taxon-name-part></tp:taxon-name>, and observations on some already described.</article-title><source>Boston Journal of Natural History</source><volume>1</volume>(<issue>3</issue>): <fpage>210</fpage>–<lpage>305</lpage>. <ext-link xlink:href="https://www.biodiversitylibrary.org/page/32413933" ext-link-type="uri" xlink:type="simple">https://www.biodiversitylibrary.org/page/32413933</ext-link></mixed-citation></ref></ref-list></tp:taxon-treatment>
