# Supplementary material for: ﻿Description of Chilearinus Sharkey gen. nov. and status of Nearctic Earinus Wesmael, 1837 (Braconidae, Agathidinae) with the description of new species
Source: Zookeys. 2022 May 3;1099:57–86. doi: 10.3897/zookeys.1099.81473 (PMC9848775; doi:10.3897/zookeys.1099.81473)
Supplement: XML Treatment for Earinus walleyi [file zookeys.1099.81473-treatment8.xml]

<!DOCTYPE tp:taxon-treatment
  PUBLIC "-//TaxonX//DTD Taxonomic Treatment Publishing DTD v0 20100105//EN" "tax-treatment-NSO.dtd">
<tp:taxon-treatment xmlns:tp="http://www.plazi.org/taxpub"><tp:treatment-meta><kwd-group><label>Taxon classification</label><kwd>
              <named-content content-type="kingdom">Animalia</named-content>
            </kwd><kwd>
              <named-content content-type="order">Hymenoptera</named-content>
            </kwd><kwd>
              <named-content content-type="family">Braconidae</named-content>
            </kwd></kwd-group><mixed-citation publication-type="journal"><person-group><name><surname>Sharkey</surname><given-names>Michael J.</given-names></name><name><surname>Baker</surname><given-names>Austin</given-names></name><name><surname>Manjunath</surname><given-names>Ramya</given-names></name><name><surname>Hebert</surname><given-names>Paul D. N.</given-names></name></person-group><article-title>﻿Description of <italic><tp:taxon-name><tp:taxon-name-part taxon-name-part-type="genus" reg="Chilearinus">Chilearinus</tp:taxon-name-part></tp:taxon-name></italic> Sharkey gen. nov. and status of Nearctic <italic><tp:taxon-name><tp:taxon-name-part taxon-name-part-type="genus" reg="Earinus">Earinus</tp:taxon-name-part></tp:taxon-name></italic> Wesmael, 1837 (<tp:taxon-name><tp:taxon-name-part taxon-name-part-type="family">Braconidae</tp:taxon-name-part></tp:taxon-name>, <tp:taxon-name><tp:taxon-name-part taxon-name-part-type="subfamily">Agathidinae</tp:taxon-name-part></tp:taxon-name>) with the description of new species</article-title><source>Zookeys</source><day>03</day><month>05</month><year>2022</year><volume>1099</volume><fpage>57</fpage><lpage>86</lpage><pub-id pub-id-type="doi">10.3897/zookeys.1099.81473</pub-id></mixed-citation></tp:treatment-meta><tp:nomenclature><label>﻿</label><tp:taxon-name>
            <object-id xmlns:xlink="http://www.w3.org/1999/xlink" content-type="arpha" xlink:type="simple">8DA974A7-E3F6-5E6F-A2B2-FF42AC77EBAA</object-id>
            <tp:taxon-name-part taxon-name-part-type="genus" reg="Earinus">Earinus</tp:taxon-name-part>
            <tp:taxon-name-part taxon-name-part-type="species" reg="walleyi">walleyi</tp:taxon-name-part>
            <object-id xmlns:xlink="http://www.w3.org/1999/xlink" content-type="zoobank" xlink:type="simple">http://zoobank.org/BDFBEADA-2082-46A5-B648-EB181E09CBB5</object-id>
          </tp:taxon-name><tp:taxon-authority>Sharkey</tp:taxon-authority><tp:taxon-status xmlns:xlink="http://www.w3.org/1999/xlink" xlink:type="simple">sp. nov.</tp:taxon-status><xref ref-type="fig" rid="F8">Figs 8</xref><xref ref-type="fig" rid="F9">, 9</xref></tp:nomenclature><tp:treatment-sec sec-type="Holotype" id="SECID0ETCBG"><title>Holotype.</title><p>♀, Canada, Manitoba, Churchill pump house, 15 km S Churchill, Goose Creek Road, <named-content xmlns:xlink="http://www.w3.org/1999/xlink" content-type="dwc:verbatimCoordinates" xlink:type="simple"><named-content content-type="geo-json" specific-use="{&#34;type&#34;:&#34;Point&#34;,&#34;coordinates&#34;:[-94.134200,58.373400]}" id="NCID0E3CBG" xlink:type="simple">58.3734°N, 94.1342°W</named-content></named-content>, 3–7.vii.2007, Malaise trap (Canadian National Collection). BOLD sample ID. <ext-link xmlns:xlink="http://www.w3.org/1999/xlink" xlink:type="simple" ext-link-type="uri" xlink:href="http://www.boldsystems.org/index.php/Public_RecordView?processid=07PROBE-20853">07PROBE-20853</ext-link>, BOLD BIN code <ext-link xmlns:xlink="http://www.w3.org/1999/xlink" xlink:type="simple" ext-link-type="uri" xlink:href="http://boldsystems.org/index.php/Public_BarcodeCluster?clusteruri=BOLD:AAF9894">BOLD:AAF9894</ext-link>. GenBank Accession Code <ext-link xmlns:xlink="http://www.w3.org/1999/xlink" ext-link-type="gen" xlink:href="FJ413805" xlink:type="simple">FJ413805</ext-link>.</p></tp:treatment-sec><tp:treatment-sec sec-type="diagnosis" id="SECID0EQDBG"><title>Diagnosis.</title><p>Consensus barcode based on four specimens.</p><p>TATTTTATATTTTATATTTGGAATTTGATCAGGTATTGTAGGTTTATCAATAAGATTAATTATTCGAATGGAATTAAGAGTGGGRGGTAATTTAATTGGRAATGATCAAATTTATAATAGTATTGTTACTGCTCATGCTTTTATTATAATTTTTTTTATAGTTATACCTATTATAATTGGGGGRTTTGGTAATTGATTARTCCCATTAATATTGGGAGGTCCTGATATAGCTTTCCCTCGTATAAATAATATGAGATTTTGATTATTAATCCCYTCTTTATTAATATTAATTTTAAGATCTTTAATTAATATTGGAGTAGGGACTGGTTGGACAGTTTATCCTCCKTTATCATTAAATATAAGTCATAGTGGAATATCTGTTGATTTGGCTATTTTTTCTTTACATATTGCGGGRGTTTCTTCTATTATAGGGGCAATAAATTTTATTACTACTATTTTAAATATRTGAATAATAAATATTAAAATTGATAAAATGTCTTTATTAATTTGATCAATTTTAATTACTGCTATTTTATTATTATTRTCTTTACCAGTTTTAGCAGGAGCTATTACTATATTATTAACAGATCGTAATTTAAATACAAGATTTTTTGATCCTTCYGGAGGGGGTGACCCAATTTTATATCAACATTTATTT</p></tp:treatment-sec><tp:treatment-sec sec-type="Morphological diagnosis" id="SECID0EWDBG"><title>Morphological diagnosis.</title><p>Very similar to <italic><tp:taxon-name><tp:taxon-name-part taxon-name-part-type="genus" reg="Earinus">E.</tp:taxon-name-part><tp:taxon-name-part taxon-name-part-type="species" reg="zeirapherae">zeirapherae</tp:taxon-name-part></tp:taxon-name></italic>, differing by the characters given in the key as well as having the ovipositor sheath less setose. The <abbrev xmlns:xlink="http://www.w3.org/1999/xlink" xlink:title="cytochrome c oxidase subunit I" id="ABBRID0EHEBG" xlink:type="simple">COI</abbrev> barcodes of the two species differ by 6.29% (<italic>p</italic>-distance) all but ensuring that they are different species.</p><fig id="F8" position="float" orientation="portrait"><object-id xmlns:xlink="http://www.w3.org/1999/xlink" content-type="doi" xlink:type="simple">10.3897/zookeys.1099.81473.figure8</object-id><object-id xmlns:xlink="http://www.w3.org/1999/xlink" content-type="arpha" xlink:type="simple">18438389-D348-59F7-BCD8-3100FF5E3668</object-id><label>Figure 8.</label><caption><p><italic><tp:taxon-name><tp:taxon-name-part taxon-name-part-type="genus" reg="Earinus">Earinus</tp:taxon-name-part><tp:taxon-name-part taxon-name-part-type="species" reg="walleye">walleye</tp:taxon-name-part></tp:taxon-name></italic> Sharkey, sp. nov., holotype.</p></caption><graphic xmlns:xlink="http://www.w3.org/1999/xlink" xlink:href="zookeys-1099-057_article-81473__-g008.jpg" position="float" orientation="portrait" xlink:type="simple" id="oo_679779.jpg"><uri content-type="original_file" xlink:type="simple">https://binary.pensoft.net/fig/679779</uri></graphic></fig></tp:treatment-sec><tp:treatment-sec sec-type="Paratypes" id="SECID0EFFBG"><title>Paratypes.</title><p>All are from the same locality as the holotype, 07PROBE-23096, 07PROBE-23097, 09PROBE-A0304. These are specimen IDs; more data on the specimens can be found by searching for these codes on BOLD (<ext-link xmlns:xlink="http://www.w3.org/1999/xlink" xlink:href="http://www.boldsystems.org" ext-link-type="uri" xlink:type="simple">http://www.boldsystems.org</ext-link>).</p><fig id="F9" position="float" orientation="portrait"><object-id xmlns:xlink="http://www.w3.org/1999/xlink" content-type="doi" xlink:type="simple">10.3897/zookeys.1099.81473.figure9</object-id><object-id xmlns:xlink="http://www.w3.org/1999/xlink" content-type="arpha" xlink:type="simple">BDCEF568-9A7E-51D8-B7C9-2457F22FBC82</object-id><label>Figure 9.</label><caption><p><italic><tp:taxon-name><tp:taxon-name-part taxon-name-part-type="genus" reg="Earinus">Earinus</tp:taxon-name-part><tp:taxon-name-part taxon-name-part-type="species" reg="walleye">walleye</tp:taxon-name-part></tp:taxon-name></italic> Sharkey, sp. nov., holotype.</p></caption><graphic xmlns:xlink="http://www.w3.org/1999/xlink" xlink:href="zookeys-1099-057_article-81473__-g009.jpg" position="float" orientation="portrait" xlink:type="simple" id="oo_679780.jpg"><uri content-type="original_file" xlink:type="simple">https://binary.pensoft.net/fig/679780</uri></graphic></fig></tp:treatment-sec><tp:treatment-sec sec-type="distribution" id="SECID0EIGBG"><title>Distribution.</title><p>Unknown but likely widespread in Alaska and northern and mid-latitudinal areas of Canada. Some or all records in <xref ref-type="bibr" rid="B12">Yu et al. (2016)</xref> for <italic><tp:taxon-name><tp:taxon-name-part taxon-name-part-type="genus" reg="Earinus">E.</tp:taxon-name-part><tp:taxon-name-part taxon-name-part-type="species" reg="zeirapherae">zeirapherae</tp:taxon-name-part></tp:taxon-name></italic> occurring from Alaska, Nunavut, and the Yukon may belong to this species.</p></tp:treatment-sec><tp:treatment-sec sec-type="etymology" id="SECID0E4GBG"><title>Etymology.</title><p>Named in honor Stuart Walley (RIP), former research scientist at the Canadian National Collection and author of <italic><tp:taxon-name><tp:taxon-name-part taxon-name-part-type="genus" reg="Earinus">E.</tp:taxon-name-part><tp:taxon-name-part taxon-name-part-type="species" reg="zeirapherae">zeirapherae</tp:taxon-name-part></tp:taxon-name></italic>.</p></tp:treatment-sec><ref-list><ref id="B12"><mixed-citation xmlns:xlink="http://www.w3.org/1999/xlink" xlink:type="simple"><person-group><name name-style="western"><surname>Yu</surname><given-names>DSK</given-names></name><name name-style="western"><surname>van Achterberg</surname><given-names>C</given-names></name><name name-style="western"><surname>Horstmann</surname><given-names>K</given-names></name></person-group> (<year>2016</year>) Taxapad, <tp:taxon-name><tp:taxon-name-part taxon-name-part-type="superfamily">Ichneumonoidea</tp:taxon-name-part></tp:taxon-name>. Vancouver. <ext-link xlink:href="http://www.taxapad.com" ext-link-type="uri" xlink:type="simple">http://www.taxapad.com</ext-link></mixed-citation></ref></ref-list></tp:taxon-treatment>
