# Supplementary material for: ﻿Description of Chilearinus Sharkey gen. nov. and status of Nearctic Earinus Wesmael, 1837 (Braconidae, Agathidinae) with the description of new species
Source: Zookeys. 2022 May 3;1099:57–86. doi: 10.3897/zookeys.1099.81473 (PMC9848775; doi:10.3897/zookeys.1099.81473)
Supplement: XML Treatment for Earinus zeirapherae [file zookeys.1099.81473-treatment9.xml]

<!DOCTYPE tp:taxon-treatment
  PUBLIC "-//TaxonX//DTD Taxonomic Treatment Publishing DTD v0 20100105//EN" "tax-treatment-NSO.dtd">
<tp:taxon-treatment xmlns:tp="http://www.plazi.org/taxpub"><tp:treatment-meta><kwd-group><label>Taxon classification</label><kwd>
              <named-content content-type="kingdom">Animalia</named-content>
            </kwd><kwd>
              <named-content content-type="order">Hymenoptera</named-content>
            </kwd><kwd>
              <named-content content-type="family">Braconidae</named-content>
            </kwd></kwd-group><mixed-citation publication-type="journal"><person-group><name><surname>Sharkey</surname><given-names>Michael J.</given-names></name><name><surname>Baker</surname><given-names>Austin</given-names></name><name><surname>Manjunath</surname><given-names>Ramya</given-names></name><name><surname>Hebert</surname><given-names>Paul D. N.</given-names></name></person-group><article-title>﻿Description of <italic><tp:taxon-name><tp:taxon-name-part taxon-name-part-type="genus" reg="Chilearinus">Chilearinus</tp:taxon-name-part></tp:taxon-name></italic> Sharkey gen. nov. and status of Nearctic <italic><tp:taxon-name><tp:taxon-name-part taxon-name-part-type="genus" reg="Earinus">Earinus</tp:taxon-name-part></tp:taxon-name></italic> Wesmael, 1837 (<tp:taxon-name><tp:taxon-name-part taxon-name-part-type="family">Braconidae</tp:taxon-name-part></tp:taxon-name>, <tp:taxon-name><tp:taxon-name-part taxon-name-part-type="subfamily">Agathidinae</tp:taxon-name-part></tp:taxon-name>) with the description of new species</article-title><source>Zookeys</source><day>03</day><month>05</month><year>2022</year><volume>1099</volume><fpage>57</fpage><lpage>86</lpage><pub-id pub-id-type="doi">10.3897/zookeys.1099.81473</pub-id></mixed-citation></tp:treatment-meta><tp:nomenclature><label>﻿</label><tp:taxon-name>
            <object-id xmlns:xlink="http://www.w3.org/1999/xlink" content-type="arpha" xlink:type="simple">766B1C04-99FA-52A3-8733-9263AE5C92E1</object-id>
            <tp:taxon-name-part taxon-name-part-type="genus" reg="Earinus">Earinus</tp:taxon-name-part>
            <tp:taxon-name-part taxon-name-part-type="species" reg="zeirapherae">zeirapherae</tp:taxon-name-part>
          </tp:taxon-name><tp:taxon-authority>Walley, 1935</tp:taxon-authority><xref ref-type="fig" rid="F10">Figs 10</xref><xref ref-type="fig" rid="F11">, 11</xref></tp:nomenclature><tp:treatment-sec sec-type="Holotype" id="SECID0E2IBG"><title>Holotype.</title><p>♀, Grand River, Nova Scotia, 11.May.1932 (M. L. Prebble) No. 3847 (Canadian National Collection, viewed).</p></tp:treatment-sec><tp:treatment-sec sec-type="biology" id="SECID0EAJBG"><title>Biology.</title><p>The following are all reported as hosts by <xref ref-type="bibr" rid="B12">Yu et al. (2016)</xref>. All belong to <tp:taxon-name><tp:taxon-name-part taxon-name-part-type="family">Tortricidae</tp:taxon-name-part></tp:taxon-name>: <italic><tp:taxon-name><tp:taxon-name-part taxon-name-part-type="genus" reg="Acleris">Acleris</tp:taxon-name-part><tp:taxon-name-part taxon-name-part-type="species" reg="hudsoniana">hudsoniana</tp:taxon-name-part></tp:taxon-name></italic>, <italic><tp:taxon-name><tp:taxon-name-part taxon-name-part-type="genus" reg="Choristoneura">Choristoneura</tp:taxon-name-part><tp:taxon-name-part taxon-name-part-type="species" reg="rosaceana">rosaceana</tp:taxon-name-part></tp:taxon-name></italic>, <italic><tp:taxon-name><tp:taxon-name-part taxon-name-part-type="genus" reg="Rhyacionia">Rhyacionia</tp:taxon-name-part><tp:taxon-name-part taxon-name-part-type="species" reg="adana">adana</tp:taxon-name-part></tp:taxon-name></italic>, <italic><tp:taxon-name><tp:taxon-name-part taxon-name-part-type="genus" reg="Zeiraphera">Zeiraphera</tp:taxon-name-part><tp:taxon-name-part taxon-name-part-type="species" reg="canadensis">canadensis</tp:taxon-name-part></tp:taxon-name></italic>, <italic><tp:taxon-name><tp:taxon-name-part taxon-name-part-type="genus" reg="Zeiraphera">Zeiraphera</tp:taxon-name-part><tp:taxon-name-part taxon-name-part-type="species" reg="griseana">griseana</tp:taxon-name-part></tp:taxon-name></italic>, and <italic><tp:taxon-name><tp:taxon-name-part taxon-name-part-type="genus" reg="Zeiraphera">Zeiraphera</tp:taxon-name-part><tp:taxon-name-part taxon-name-part-type="species" reg="ratzeburgiana">ratzeburgiana</tp:taxon-name-part></tp:taxon-name></italic>. Since there are many species, including <italic><tp:taxon-name><tp:taxon-name-part taxon-name-part-type="genus" reg="Earinus">E.</tp:taxon-name-part><tp:taxon-name-part taxon-name-part-type="species" reg="austinbakeri">austinbakeri</tp:taxon-name-part></tp:taxon-name></italic> and <italic><tp:taxon-name><tp:taxon-name-part taxon-name-part-type="genus" reg="Earinus">E.</tp:taxon-name-part><tp:taxon-name-part taxon-name-part-type="species" reg="walleyi">walleyi</tp:taxon-name-part></tp:taxon-name></italic>, that are morphologically similar to <italic><tp:taxon-name><tp:taxon-name-part taxon-name-part-type="genus" reg="Earinus">E.</tp:taxon-name-part><tp:taxon-name-part taxon-name-part-type="species" reg="zeirapherae">zeirapherae</tp:taxon-name-part></tp:taxon-name></italic>, all hosts that do not belong to the genus <italic><tp:taxon-name><tp:taxon-name-part taxon-name-part-type="genus" reg="Zeiraphera">Zeiraphera</tp:taxon-name-part></tp:taxon-name></italic> need confirmation.</p></tp:treatment-sec><tp:treatment-sec sec-type="notes" id="SECID0EZMBG"><title>Notes.</title><p>The holotype (Fig. <xref ref-type="fig" rid="F10">10</xref>) is from Nova Scotia, as is the male in Figure <xref ref-type="fig" rid="F11">11</xref>; both were reared from <italic><tp:taxon-name><tp:taxon-name-part taxon-name-part-type="genus" reg="Zeiraphera">Zeiraphera</tp:taxon-name-part><tp:taxon-name-part taxon-name-part-type="species" reg="ratzburgiana">ratzburgiana</tp:taxon-name-part></tp:taxon-name></italic>. Contrary to the image of the holotype in Figure <xref ref-type="fig" rid="F10">10</xref>, the original description by <xref ref-type="bibr" rid="B11">Walley (1935)</xref> states that the fore and mid coxae and hind coxa are basally blackish, “front and middle coxae mostly, all trochanters faintly, hind coxae basally … blackish.” (<xref ref-type="bibr" rid="B11">Walley 1935</xref>: 56). It seems likely that over time the coxae of the holotype have faded. There are other specimens in the Canadian National Collection that have similar coloration but that are not likely to be conspecific based on other characters, e.g., one specimen from New Mexico. This serves as a reminder that the key will only function to separate the described species from each other.</p><fig id="F10" position="float" orientation="portrait"><object-id xmlns:xlink="http://www.w3.org/1999/xlink" content-type="doi" xlink:type="simple">10.3897/zookeys.1099.81473.figure10</object-id><object-id xmlns:xlink="http://www.w3.org/1999/xlink" content-type="arpha" xlink:type="simple">D8D58F1E-CA46-5189-B97A-6F5BFE1E84E7</object-id><label>Figure 10.</label><caption><p><italic><tp:taxon-name><tp:taxon-name-part taxon-name-part-type="genus" reg="Earinus">Earinus</tp:taxon-name-part><tp:taxon-name-part taxon-name-part-type="species" reg="zeirapherae">zeirapherae</tp:taxon-name-part></tp:taxon-name></italic>, holotype female.</p></caption><graphic xmlns:xlink="http://www.w3.org/1999/xlink" xlink:href="zookeys-1099-057_article-81473__-g010.jpg" position="float" orientation="portrait" xlink:type="simple" id="oo_679781.jpg"><uri content-type="original_file" xlink:type="simple">https://binary.pensoft.net/fig/679781</uri></graphic></fig><fig id="F11" position="float" orientation="portrait"><object-id xmlns:xlink="http://www.w3.org/1999/xlink" content-type="doi" xlink:type="simple">10.3897/zookeys.1099.81473.figure11</object-id><object-id xmlns:xlink="http://www.w3.org/1999/xlink" content-type="arpha" xlink:type="simple">A201E3DE-9B8D-5003-9812-0C492688C80F</object-id><label>Figure 11.</label><caption><p><italic><tp:taxon-name><tp:taxon-name-part taxon-name-part-type="genus" reg="Earinus">Earinus</tp:taxon-name-part><tp:taxon-name-part taxon-name-part-type="species" reg="zeirapherae">zeirapherae</tp:taxon-name-part></tp:taxon-name></italic>, male.</p></caption><graphic xmlns:xlink="http://www.w3.org/1999/xlink" xlink:href="zookeys-1099-057_article-81473__-g011.jpg" position="float" orientation="portrait" xlink:type="simple" id="oo_679782.jpg"><uri content-type="original_file" xlink:type="simple">https://binary.pensoft.net/fig/679782</uri></graphic></fig></tp:treatment-sec><ref-list><ref id="B12"><mixed-citation xmlns:xlink="http://www.w3.org/1999/xlink" xlink:type="simple"><person-group><name name-style="western"><surname>Yu</surname><given-names>DSK</given-names></name><name name-style="western"><surname>van Achterberg</surname><given-names>C</given-names></name><name name-style="western"><surname>Horstmann</surname><given-names>K</given-names></name></person-group> (<year>2016</year>) Taxapad, <tp:taxon-name><tp:taxon-name-part taxon-name-part-type="superfamily">Ichneumonoidea</tp:taxon-name-part></tp:taxon-name>. Vancouver. <ext-link xlink:href="http://www.taxapad.com" ext-link-type="uri" xlink:type="simple">http://www.taxapad.com</ext-link></mixed-citation></ref><ref id="B11"><mixed-citation xmlns:xlink="http://www.w3.org/1999/xlink" xlink:type="simple"><person-group><name name-style="western"><surname>Walley</surname><given-names>GS</given-names></name></person-group> (<year>1935</year>) <article-title>Five new species of <tp:taxon-name><tp:taxon-name-part taxon-name-part-type="family">Braconidae</tp:taxon-name-part></tp:taxon-name> with host records of additional species.</article-title><source>Canadian Entomologist</source><volume>67</volume>(<issue>3</issue>): <fpage>55</fpage>–<lpage>61</lpage>. <ext-link xlink:href="10.4039/Ent6755-3" ext-link-type="doi" xlink:type="simple">https://doi.org/10.4039/Ent6755-3</ext-link></mixed-citation></ref></ref-list></tp:taxon-treatment>
